# Supplementary material for: Autophagy-dependent filopodial kinetics restrict synaptic partner choice during Drosophila brain wiring
Source: Nat Commun. 2020 Mar 12;11:1325. doi: 10.1038/s41467-020-14781-4 (PMC7067798; doi:10.1038/s41467-020-14781-4)
Supplement: Supplementary file 8 — Source Data [file 41467_2020_14781_MOESM8_ESM.xlsx]

## Sheet: fig. 1d
# recording	Atg7 mutant	42D control		Atg6 mutant	atg6, GMR>Atg6	82B control		Atg18 mutant	80B control
1	11	8.5		8.5	6.8	7.9		2.7	2.1
2	10.4	9.2		8.5	6	7.9		2.8	1.8
3	10.1	8.9		10.1	7.1	8.2		2.4	2.1
4	10.4	9.5		10.4	6.4	7.9		2.4	1.5
5	8.9	9.2		8.9	7.3	9.8		2.4	1.8
6	8.2	10.1		8.5	7.3	9.2		2.4	1.5
7	8.2	9.8		8.9	8.3	9.2		2.1	1.8
8	7.6	10.7		9.2	7.4	9.2		2.4	2.1
9	8.5	8.2		8.5	7	8.5		2.7	1.8
10	8.2	8.5		8.9	7	8.8		2.4	1.8
11	8.2	9.2		9.2	7.7	9.5		2.7	1.8
12	9.8	9.5		9.8	7.7	9.5		2.7	2.4
13	10.1	8.7		9.5	6.7	9.5		2.8	1.8
14	8.2	9.5		9.2	8	9.2		2.1	1.8
15	8.5	10.1		7	8.3	9.5		2.1	2.1
16	8.2	8.7		7.9	8.3	9.5		2.7	1.5
17	9.8	9.2		7.6	7.6	9.8		3.1	2.1
18	10.1	9.5		6.7	7.6	9.8		2.4	1.8
19	9.2	9.2		7	7.6	10.1		3.1	2.1
20	9.5	8.7		7.3	7.6	10.4		2.4	1.8

## Sheet: fig. 1e
# recording	Atg7 mutant	42D control		Atg6 mutant	atg6, GMR>Atg6	82B control		Atg18 mutant	80B control
1	4.6	3.1		3.1	1.8	3.1		2.7	2.1
2	3.7	3.1		3.4	1.5	3.1		2.8	1.8
3	4.6	2.4		3.7	1.5	2.8		2.4	2.1
4	4.9	2.7		3.7	1.2	2.7		2.4	1.5
5	3.4	3.1		4.8	1.5	3.1		2.4	1.8
6	4	2.4		5.7	1.5	2.1		2.4	1.5
7	3.7	3		5.8	0.9	3.7		2.1	1.8
8	4.3	2.4		4.9	0.9	2.7		2.4	2.1
9	3.4	3.1		4.9	1.5	1.8		2.7	1.8
10	4	2.4		5.5	1.8	2.1		2.4	1.8
11	4	3.1		4.9	1.8	2.4		2.7	1.8
12	4.6	2.7		4.6	1.5	2.7		2.7	2.4
13	4.6	3.1		5.8	1.2	2.7		2.8	1.8
14	4.9	3.4		5.5	1.2	2.7		2.1	1.8
15	4.3	3.4		4	1.8	2.7		2.1	2.1
16	4	3.1		4	1.5	3.1		2.7	1.5
17	4.3	2.7		4.3	1.8	3.1		3.1	2.1
18	4.9	3.1		4	1.2	3.4		2.4	1.8
19	4.9	2.7		4.3	1.5	2.7		3.1	2.1
20	4.3	3.1		4.9	1.5	3.4		2.4	1.8

## Sheet: fig. 1i
stripe deviation (%)
Control	atg6	atg6, GMR>Atg6
36.3573	29.9881	45.4802
51.9774	41.091	45.5874
52.9929	41.3697	49.192
37.9239	29.0184	43.74
36.4157	52.3017	51.9814
43.3631	33.9322	36.1802
52.8056	50.4325	39.2637
54.3292	38.4445	54.9241
46.2016	32.7134	40.9517
38.4854	37.2653	50.4473
54.8958	42.5254	30.8328
37.1153	37.3911	50.1655
36.058	26.1759	49.4035
63.2158	27.8849	38.5025
48.2144	35.6464	31.8194
45.5653	42.4156	39.2064
51.4459	29.3322	42.2323
49.6345	38.5005	36.2302
48.3449	31.2457	26.3934
38.4988	39.4449	44.4397
49.0625	37.1878	33.4286
61.9871	40.0626	43.688
54.7952	41.1507	37.3087
49.0941	47.5406	53.2638
39.9261	48.5883	50.0567
34.1094	39.6257	50.7321
48.7815	28.0259	45.9431
41.0496	24.4074	43.823
43.5438	27.9628	42.5021
45.414	32.6044	54.8044
38.9345	37.5856	45.7146
48.3101	44.8186	43.2254
32.2234	50.4142	50.5626
30.6214	24.3771	47.9022
41.7267	35.0697	50.124
47.7395	41.8134	46.7246
33.5768	20.439	32.5332
53.8232	24.6414	41.7737
45.5016	45.6427	32.619
37.0704	36.6463	42.8358
37.6698	38.7333	51.2221
36.276	32.8604	43.7859
45.3137	41.4966	48.5716
36.4196	34.2885	47.4959
32.4714	41.4667	53.8672
44.5079	35.6794	50.2474
47.4743	46.2114	36.4635
40.3117	34.1153	44.8623
30.6268	22.3363	51.7612
41.2822	38.3109	51.9233
24.827	29.648	40.556
42.752	46.1216	51.7857
40.3873	45.4347	45.3252
36.6853	29.9804	45.2897
36.8617	30.5649	43.9309
48.7351	39.8367	38.1628
45.8552	43.6823	39.224
30.018	32.5365	39.1725
31.2098	26.6319	44.8082
36.8244	33.4509	50.3634
30.3944	29.1701	28.8221
49.4534	33.8376	42.4166
39.2281	41.55	41.8361
38.0518	43.6437	40.5701
33.7846	29.4903	30.1112
33.9242	42.5592	27.9334
41.0719	42.3359	42.3528
38.1887	39.7298	45.2136
43.2308	24.4928	39.4761
32.8147	24.9052	43.861
41.8382	31.5924	42.7302
44.0445	39.2034	46.3339
51.6124	21.5638	37.4517
47.441	35.7803	42.8944
37.1023	18.6728	45.7771
45.081	29.9849	41.8036
41.7224	31.6485	48.4276
37.5617	33.5967	45.89

## Sheet: fig. 2f
terminal #	control	atg7	atg6	atg18	atg6, GMR>Atg6
1	32	43	39	32	14
2	35	49	44	34	13
3	41	38	43	38	16
4	33	58	58	33	30
5	29	49	56	45	9
6	31	47	43	41	33
7	31	54	36	39	29
8	29	36	55	44	26
9	34	38	51	50	33
10	37	42	34	36	11
11	33	48	56	35	36
12	34	32	44	39	8
13	39	45	35	45	27
14	37	56	58	44	14
15	31	43	35	47	30
16	35	46	47	41	25
17	29	33	33	30	7
18	40	49	37	34	12
19	34	57	48	37	32
20	31	55	31	40	11
21	34	54	33	48	13
22	31	47	37	41	29
23	37	49	36	32	32
24	30	34	43	41	34
25	28	38	55	38	31
26	38	34	65	44	10
27	36	51	52	40	6
28	41	36	60	32	12
29	37	44	39	33	35
30	32	55	32	39	37
31	31	54	37	48	29
32	43	49	51	44	12
33	32	43	59	43	31
34	27	37	35	51	19
35	41	49	31	39	15
36	43	51	38	47	13
37	29	50	63	44	9
38	30	58	55	49	7
39	30	44	59	49	25
40	39	53	31	45	31

## Sheet: fig. 2g
terminal #	control	atg7	atg6	atg18	atg6, GMR>Atg6
1	21	37	36	21	7
2	18	33	44	27	5
3	23	41	28	25	11
4	20	33	41	31	15
5	23	25	40	29	4
6	21	31	37	34	19
7	22	33	34	24	12
8	21	23	28	27	10
9	21	33	29	29	4
10	21	26	44	25	7
11	23	36	29	31	14
12	21	32	44	25	5
13	20	29	31	32	21
14	22	27	45	22	18
15	20	31	39	31	12
16	21	33	36	29	10
17	20	25	40	26	3
18	22	33	30	19	18
19	21	25	37	24	10
20	21	29	31	29	14
21	18	36	37	22	8
22	21	37	34	22	6
23	19	36	42	21	10
24	21	30	30	28	6
25	22	31	33	26	17
26	19	38	47	31	9
27	19	31	30	27	11
28	20	42	35	29	8
29	21	27	33	33	8
30	21	33	31	23	7
31	22	33	35	28	8
32	19	23	33	35	3
33	21	32	26	29	12
34	18	35	43	27	9
35	22	32	35	31	3
36	21	33	34	27	9
37	18	32	35	30	8
38	20	25	31	29	9
39	20	27	34	36	13
40	21	23	30	32	6

## Sheet: fig. 2h_control
Distribution	total #	mean	SD	SEM	1					2					3					4					5
M1	31	1.40909	1.28629	0.387831	Position	Relative position	Distribution	# of puncta		Position	Relative position	Distribution	# of puncta		Position	Relative position	Distribution	# of puncta		Position	Relative position	Distribution	# of puncta		Position	Relative position	Distribution	# of puncta
M2	20	0.909091	0.873863	0.26348	17.3182	4.71814	M1	1		29.0911	37.3665	M1	0		23.265	4.79424	M1	2		25.8898	5.21435	M1	2		28.3493	10.2054	M1	4
M3	55	2.5	2.01359	0.60712	22.8936	28.243	M2	2		29.8835	40.4862	M2	0		24.9955	11.9156	M2	2		27.069	10.8565	M2	0		29.0076	12.9483	M2	2
M4	42	1.90909	1.36848	0.412611	24.9679	36.9954	M3	1		29.9855	40.8878	M3	6		27.7657	23.3156	M3	4		33.3087	40.7115	M3	3		29.666	15.6917	M3	5
M5	123	5.59091	1.66242	0.501238	26.2751	42.511	M4	1		30.454	42.7323	M4	1		31.0275	36.7387	M4	0		33.6562	42.3742	M4	1		30.1781	17.8254	M4	0
M6	181	8.22727	1.66242	0.501238	30.8927	61.9945	M5	7		32.0814	49.1394	M5	4		33.1846	45.6156	M5	6		34.7158	47.444	M5	4		30.9827	21.1779	M5	3
					31.5751	64.8738	M6	9		33.1188	53.2236	M6	9		33.9811	48.8934	M6	8		37.0761	58.7373	M6	10		33.4699	31.5412	M6	7
					32.5699	69.0713				33.9427	56.4673				34.8677	52.542				38.517	65.6316				36.0303	42.2096
					33.1434	71.4911				37.101	68.9016				35.0941	53.4737				39.32	69.4737				36.396	43.7333
					33.6893	73.7945				38.3941	73.9925				38.566	67.7613				40.4871	75.0579				37.0544	46.4767
					33.9808	75.0245				38.7681	75.465				39.7101	72.4695				41.0602	77.8				37.4202	48.0008
					34.7639	78.3287				39.0731	76.6658				40.7751	76.8523				41.84	81.5311				38.7369	53.4871
					34.923	79				39.8982	79.9142				40.8858	77.3078				42.1561	83.0435				43.4187	72.9946
					35.3736	80.9013				40.2223	81.1902				41.2317	78.7313				42.1804	83.1598				44.1391	75.9962
					35.451	81.2278				40.599	82.6732				41.3271	79.1239				42.4926	84.6536				44.6623	78.1763
					35.6857	82.2181				40.8659	83.724				42.2884	83.0798				42.6139	85.234				45.3064	80.86
					35.8902	83.081				41.1864	84.9858				42.5535	84.1708				42.7238	85.7598				45.5224	81.76
					35.9869	83.489				41.5747	86.5146				42.8645	85.4506				43.101	87.5646				45.6406	82.2525
					36.4655	85.5084				41.5857	86.5579				43.1849	86.7691				43.2572	88.312				45.979	83.6625
					36.6791	86.4097				41.8455	87.5807				43.3523	87.458				43.3551	88.7804				46.2385	84.7437
					37.1823	88.5329				42.0044	88.2063				43.7534	89.1086				43.4591	89.278				46.4911	85.7963
					37.3806	89.3696									43.8574	89.5366									47.0032	87.93
															43.9709	90.0037
					starting point	16.2				starting point	19.6				starting point	22.1				starting point	24.8				starting point	25.9
					total length	23.7				total length	25.4				total length	24.3				total length	20.9				total length	24
					factor	4.21941				factor	3.93701				factor	4.11523				factor	4.78469				factor	4.16667
					6					7					8					9					10
					Position	Relative position	Distribution	# of puncta		Position	Relative position	Distribution	# of puncta		Position	Relative position	Distribution	# of puncta		Position	Relative position	Distribution	# of puncta		Position	Relative position	Distribution	# of puncta
					38.048	55.6777	M1	0		20.5551	3.43681	M1	3		18.8791	4.11871	M1	2		25.7254	3.47895	M1	2		23.6444	4.74962	M1	2
					38.2675	56.718	M2	0		20.8711	4.46612	M2	0		19.5059	6.51107	M2	0		26.6749	7.0485	M2	1		24.5754	8.30305	M2	1
					39.2185	61.2251	M3	0		24.09	14.9511	M3	1		33.6208	60.3847	M3	0		33.8324	33.9564	M3	1		30.0663	29.2607	M3	3
					39.4379	62.2649	M4	4		33.5459	45.7521	M4	1		34.2676	62.8534	M4	3		35.22	39.1729	M4	0		34.019	44.3473	M4	2
					40.0963	65.3853	M5	7		38.4597	61.758	M5	7		34.7457	64.6782	M5	4		42.757	67.5075	M5	7		36.1982	52.6649	M5	3
					40.2426	66.0787	M6	9		40.9779	69.9606	M6	10		35.3169	66.8584	M6	13		43.4099	69.962	M6	9		36.45	53.626	M6	7
					40.7547	68.5057				41.2208	70.7518				36.509	71.4084				43.8382	71.5722				38.0137	59.5943
					41.5594	72.3194				41.6153	72.0368				37.745	76.126				44.4014	73.6895				39.1167	63.8042
					42.0715	74.7464				42.1003	73.6166				38.5387	79.1553				44.7147	74.8673				39.5378	65.4114
					42.2909	75.7863				42.3521	74.4368				39.2655	81.9294				45.2452	76.8617				39.5646	65.5137
					42.9493	78.9066				43.1483	77.0303				39.6573	83.4248				45.3695	77.3289				40.4162	68.7641
					43.0956	79.6				43.3878	77.8104				39.7483	83.7721				46.333	80.9511				42.589	77.0573
					43.6077	82.027				43.9602	79.6749				40.0417	84.892				46.9788	83.379				43.7552	81.5084
					44.2661	85.1474				44.2457	80.6049				40.2074	85.5244				47.1805	84.1372				44.3891	83.9279
					44.3392	85.4938				45.1921	83.6876				40.4387	86.4073				47.344	84.7519				44.9564	86.0931
					44.3392	85.4938				45.2326	83.8195				40.4843	86.5813				47.3843	84.9034				45.2732	87.3023
					44.4037	85.7995				46.1218	86.716				40.8278	87.8924				47.4441	85.1282				45.8735	89.5935
					44.4124	85.8408				46.3216	87.3668				40.9286	88.2771				47.8552	86.6737				46.6434	92.5321
					44.6319	86.881				46.375	87.5407				41.0501	88.7408				47.9282	86.9481
					44.8513	87.9208				46.9603	89.4472				41.1071	88.9584				48.1474	87.7722
										47.1287	89.9958				41.2852	89.6382
										47.1595	90.0961				41.6267	90.9416
					starting point	26.3				starting point	19.5				starting point	17.8				starting point	24.8				starting point	22.4
					total length	21.1				total length	30.7				total length	26.2				total length	26.6				total length	26.2
					factor	4.73934				factor	3.25733				factor	3.81679				factor	3.7594				factor	3.81679
					11					12					13					14					15
					Position	Relative position	Distribution	# of puncta		Position	Relative position	Distribution	# of puncta		Position	Relative position	Distribution	# of puncta		Position	Relative position	Distribution	# of puncta		Position	Relative position	Distribution	# of puncta
					31.4512	36.88	M1	0		29.8867	39.6653	M1	0		25.0161	3.92356	M1	2		25.8826	7.913	M1	2		38.1304	63.0751	M1	0
					31.5521	37.3004	M2	1		30.4439	42.2096	M2	1		27.7639	17.1341	M2	1		27.0814	13.907	M2	0		38.1365	63.1049	M2	0
					35.9991	55.8296	M3	2		32.086	49.7078	M3	3		31.0201	32.7889	M3	3		33.238	44.69	M3	4		38.1993	63.4112	M3	3
					37.0373	60.1554	M4	3		33.1206	54.432	M4	1		33.191	43.226	M4	3		33.6528	46.764	M4	1		39.1871	68.2298	M4	4
					37.3028	61.2617	M5	5		33.9364	58.1571	M5	4		33.9771	47.0053	M5	9		34.735	52.175	M5	6		39.3859	69.1995	M5	7
					37.8851	63.6879	M6	10		37.093	72.5708	M6	7		35.0414	52.1221	M6	5		37.0734	63.867	M6	7		40.1121	72.7419	M6	9
					38.3896	65.79				38.4015	78.5457				38.5704	69.0885				38.5165	71.0825				40.2863	73.5917
					39.4154	70.0642				38.7685	80.2215				38.7448	69.9269				39.3241	75.1205				40.8039	76.1166
					40.0984	72.91				39.0715	81.605				39.2422	72.3183				40.4777	80.8885				41.5329	79.6727
					40.1809	73.2538				39.8969	85.374				39.7046	74.5414				41.062	83.81				42.2379	83.1117
					41.6272	79.28				40.2342	86.9142				40.7832	79.7269				41.8434	87.717				42.3026	83.4273
					41.9861	80.7754				40.6017	88.5922				40.8887	80.2341				42.1567	89.2835				43.012	86.8878
					42.124	81.35				40.8579	89.7621				41.2344	81.8962				42.1877	89.4385				43.134	87.4829
					42.6446	83.5192				41.1908	91.2822				41.319	82.3029				42.4853	90.9265				43.4896	89.2176
					42.9437	84.7654				41.5726	93.0256				42.1734	86.4106				42.6193	91.5965				43.9825	91.6219
					43.1847	85.7696				41.5853	93.0836				42.2918	86.9798				42.7208	92.104				44.1948	92.6576
					43.6355	87.6479				41.8566	94.3224				42.5512	88.2269				43.1025	94.0125				44.2566	92.959
					43.6882	87.8675				42.0033	94.9922				42.8887	89.8495				43.2025	94.5125				44.3366	93.3493
					43.9718	89.0492									43.1873	91.2851				43.3586	95.293				44.3822	93.5717
					44.304	90.4333									43.3542	92.0875				43.4576	95.788				44.4012	93.6644
					44.4596	91.0817									43.7583	94.0303									44.5037	94.1644
															43.8462	94.4529									44.6499	94.8776
															43.9789	95.0909									44.7871	95.5468
					starting point	22.6				starting point	21.2				starting point	24.2				starting point	24.3				starting point	25.2
					total length	24				total length	21.9				total length	20.8				total length	20				total length	20.5
					factor	4.16667				factor	4.56621				factor	4.80769				factor	5				factor	4.87805
					16					17					18					19					20
					Position	Relative position	Distribution	# of puncta		Position	Relative position	Distribution	# of puncta		Position	Relative position	Distribution	# of puncta		Position	Relative position	Distribution	# of puncta		Position	Relative position	Distribution	# of puncta
					18.8808	3.23984	M1	1		31.2198	6.94632	M1	2		23.2862	2.38293	M1	2		31.4465	36.862	M1	0		23.1146	4.06489	M1	1
					33.6165	64.3838	M2	0		33.9323	21.2226	M2	1		24.0523	5.49715	M2	1		35.9964	57.4498	M2	1		27.9662	25.6276	M2	2
					34.2861	67.1622	M3	1		35.3198	28.5253	M3	0		30.068	29.9512	M3	4		37.0486	62.2109	M3	3		31.5027	41.3453	M3	4
					34.749	69.083	M4	3		42.7598	67.6832	M4	3		34.1575	46.5752	M4	3		37.2986	63.3421	M4	2		35.5741	59.4404	M4	2
					35.3197	71.451	M5	6		43.0111	69.0058	M5	6		36.2026	54.8886	M5	3		37.9296	66.1973	M5	6		35.9798	61.2436	M5	5
					36.5092	76.3867	M6	10		43.4085	71.0974	M6	8		36.4335	55.8272	M6	8		38.3823	68.2457	M6	6		36.5206	63.6471	M6	7
					37.7418	81.5012				43.9679	74.0416				38.0207	62.2793				39.4151	72.919				36.722	64.5422
					38.5367	84.7996				44.4003	76.3174				39.1188	66.7431				40.1004	76.0199				37.2737	66.9942
					39.2643	87.8187				44.7238	78.02				39.5319	68.4224				40.1739	76.3525				38.7744	73.664
					39.6667	89.4884				45.2388	80.7305				40.4321	72.0817				41.6269	82.9271				39.5384	77.0595
					39.7498	89.8332				45.3701	81.4216				42.5942	80.8707				41.9875	84.5588				40.4912	81.2942
					39.8938	90.4307				46.3425	86.5395				43.7534	85.5829				42.12	85.1584				41.3526	85.1227
					40.2107	91.7456				46.771	88.7947				44.4031	88.224				42.6493	87.5534				41.9141	87.6182
					40.4456	92.7203				46.9045	89.4974				44.9539	90.463				42.944	88.8869				42.143	88.6356
					40.5915	93.3257				47.178	90.9368				45.264	91.7236				43.1853	89.9787				42.5289	90.3507
					40.8284	94.3087				47.2861	91.5058				45.5019	92.6906				43.6355	92.0158				43.2151	93.4004
					40.929	94.7261				47.3679	91.9363				45.8733	94.2004				43.6739	92.1896				43.3368	93.9413
					41.0486	95.2224				47.3909	92.0574				46.2504	95.7333				43.9731	93.5434				43.7587	95.8165
					41.1027	95.4469				47.4432	92.3326				46.3737	96.2345				44.3085	95.0611				43.9994	96.8862
					41.2846	96.2017				47.8498	94.4726				46.4617	96.5923				44.4593	95.7434				44.0549	97.1329
					41.6245	97.612				47.9287	94.8879				46.6408	97.3203				44.6356	96.5412				44.1261	97.4493
										48.2505	96.5816
					starting point	18.1				starting point	29.9				starting point	22.7				starting point	23.3				starting point	22.2
					total length	24.1				total length	19				total length	24.6				total length	22.1				total length	22.5
					factor	4.14938				factor	5.26316				factor	4.06504				factor	4.52489				factor	4.44444
					21					22
					Position	Relative position	Distribution	# of puncta		Position	Relative position	Distribution	# of puncta
					20.4026	3.53568	M1	2		17.3157	3.79396	M1	1
					23.7959	18.4841	M2	2		22.8892	29.7172	M2	2
					27.7879	36.07	M3	3		24.9696	39.3935	M3	1
					29.2528	42.5233	M4	2		26.2731	45.4563	M4	2
					29.6265	44.1696	M5	7		30.886	66.9116	M5	7
					30.829	49.467	M6	7		31.579	70.1349	M6	6
					31.6437	53.0559				32.5687	74.7381
					35.1665	68.5749				33.1441	77.4144
					35.5648	70.3295				33.691	79.9581
					36.4998	74.4485				33.9815	81.3093
					36.7907	75.73				34.7688	84.9712
					37.8951	80.5952				34.9204	85.6763
					38.7095	84.1828				35.3672	87.7544
					39.1472	86.111				35.4461	88.1214
					39.5683	87.9661				35.6927	89.2684
					39.8555	89.2313				35.8806	90.1423
					40.1718	90.6247				35.9871	90.6377
					40.4202	91.7189				36.4652	92.8614
					40.5391	92.2427				36.6808	93.8642
					40.6817	92.8709				37.1837	96.2033
					41.0781	94.6172				37.3798	97.1153
					41.4382	96.2035
					41.7886	97.7471
					starting point	19.6				starting point	16.5
					total length	22.7				total length	21.5
					factor	4.40529				factor	4.65116

## Sheet: fig. 2h_atg7
Distribution	total #	mean	SD	SEM	1					2					3					4					5
M1	115	3.83333	1.76329	0.321931	Position	Relative position	Distribution	# of puncta		Position	Relative position	Distribution	# of puncta		Position	Relative position	Distribution	# of puncta		Position	Relative position	Distribution	# of puncta		Position	Relative position	Distribution	# of puncta
M2	43	1.43333	1.33089	0.242986	51.3	5.66802	M1	5		48.1064	1.20157	M1	7		48.4793	1.93267	M1	6		26.1404	5.3616	M1	3		64.589	2.82795	M1	2
M3	91	3.03333	2.32651	0.42476	51.48	6.39676	M2	3		48.4149	2.41138	M2	2		49.0058	4.05564	M2	0		26.3181	6.0724	M2	5		65.4911	6.06128	M2	1
M4	84	2.8	2.13993	0.390696	52.43	10.2429	M3	4		49.3685	6.15098	M3	2		49.3404	5.40484	M3	9		29.2817	17.9268	M3	3		73.1635	33.5609	M3	1
M5	254	8.46667	2.84948	0.520242	53.07	12.834	M4	3		49.7752	7.74588	M4	5		50.6556	10.7081	M4	4		31.1077	25.2308	M4	3		76.4685	45.4068	M4	1
M6	384	12.8	2.88157	0.5261	53.56	14.8178	M5	8		50.1223	9.10706	M5	10		50.7099	10.927	M5	9		31.8848	28.3392	M5	11		80.3664	59.3778	M5	6
					54.76	19.6761	M6	15		51.4954	14.4918	M6	14		52.5385	18.3004	M6	12		32.1677	29.4708	M6	15		83.956	72.2437	M6	12
					55.32	21.9433				51.9685	16.3471				58.0371	40.4722				32.432	30.528				84.1378	72.8953
					55.83	24.0081				52.704	19.2314				58.2791	41.448				33.3028	34.0112				86.0185	79.6362
					60.35	42.3077				53.4195	22.0372				59.4781	46.2827				34.5754	39.1016				86.4514	81.1878
					61.12	45.4251				59.3363	45.2404				60.0551	48.6093				37.0259	48.9036				87.0467	83.3215
					61.5	46.9636				61.8542	55.1145				60.2636	49.45				38.12	53.28				87.0529	83.3437
					62.51	51.0526				62.293	56.8353				60.8953	51.9972				39.0047	56.8188				87.1463	83.6785
					63.87	56.5587				62.4113	57.2992				60.9174	52.0863				39.7283	59.7132				87.1611	83.7315
					64.88	60.6478				63.8498	62.9404				61.6153	54.9004				40.9746	64.6984				87.2532	84.0616
					64.92	60.8097				64.0823	63.8522				61.6973	55.231				41.1698	65.4792				87.3739	84.4943
					66.44	66.9636				66.5444	73.5075				63.1678	61.1605				41.3056	66.0224				87.4184	84.6538
					67.61	71.7004				66.7678	74.3835				63.3048	61.7129				41.7708	67.8832				87.7314	85.7756
					69.69	80.1215				67.0146	75.3514				63.7425	63.4778				42.1071	69.2284				87.7525	85.8513
					70.17	82.0648				67.2095	76.1157				63.8514	63.9169				42.2786	69.9144				88.1246	87.185
					70.32	82.6721				67.4344	76.9977				66.6623	75.2512				43.3618	74.2472				88.1551	87.2943
					70.36	82.834				67.5583	77.4835				66.8831	76.1415				43.5302	74.9208				88.156	87.2975
					70.39	82.9555				69.172	83.8118				66.9356	76.3532				44.0664	77.0656				88.422	88.2509
					70.45	83.1984				69.2056	83.9435				67.3964	78.2113				44.5204	78.8816				88.4995	88.5287
					70.48	83.3198				69.7266	85.9867				67.4106	78.2685				45.3191	82.0764
					70.55	83.6032				70.0336	87.1906				67.6646	79.2927				45.3991	82.3964
					70.57	83.6842				70.0561	87.2788				67.7845	79.7762				46.397	86.388
					70.61	83.8462				70.3189	88.3094				67.842	80.0081				46.4748	86.6992
					70.65	84.0081				70.3697	88.5086				67.8604	80.0822				47.0743	89.0972
					70.69	84.17				70.3987	88.6223				67.8975	80.2319				47.1405	89.362
					70.7	84.2105				70.4103	88.6678				67.9077	80.273				47.3944	90.3776
					70.74	84.3725				70.6052	89.4322				67.9265	80.3488				47.5751	91.1004
					70.77	84.4939				70.6561	89.6318				68.0923	81.0173				47.5771	91.1084
					70.78	84.5344				70.763	90.051				68.3176	81.9258				47.6556	91.4224
					70.97	85.3036				70.7659	90.0624				68.5719	82.9512				47.748	91.792
					71.04	85.587				70.7876	90.1474				69.0243	84.7754				47.8966	92.3864
					71.07	85.7085				70.7907	90.1596				69.1699	85.3625				48.0026	92.8104
										70.862	90.4392				69.3871	86.2383				48.1576	93.4304
															69.4377	86.4423				48.1606	93.4424
					starting point	49.9				starting point	47.8				starting point	48				starting point	24.8				starting point	63.8
					total length	24.7				total length	25.5				total length	24.8				total length	25				total length	27.9
					factor	4.04858				factor	3.92157				factor	4.03226				factor	4				factor	3.58423
					6					7					8					9					10
					Position	Relative position	Distribution	# of puncta		Position	Relative position	Distribution	# of puncta		Position	Relative position	Distribution	# of puncta		Position	Relative position	Distribution	# of puncta		Position	Relative position	Distribution	# of puncta
					63.1845	3.17581	M1	2		64.9661	0.606214	M1	4		35.0172	5.13478	M1	2		36.8176	9.08863	M1	3		29.6641	2.6905	M1	3
					64.994	9.01291	M2	2		66.1393	4.88795	M2	1		35.3691	6.40978	M2	1		38.0414	13.8878	M2	1		30.2588	4.78451	M2	1
					68.6754	20.8884	M3	2		66.6922	6.90584	M3	5		39.6976	22.0928	M3	2		38.099	14.1137	M3	0		30.921	7.1162	M3	0
					69.0498	22.0961	M4	1		66.9644	7.89927	M4	2		45.4792	43.0406	M4	4		41.7804	28.5506	M4	4		34.4047	19.3828	M4	0
					75.9485	44.35	M5	9		70.0584	19.1913	M5	8		47.1041	48.9279	M5	5		49.5671	59.0867	M5	12		46.5901	62.2891	M5	10
					79.1833	54.7848	M6	14		78.2116	48.9474	M6	11		48.9656	55.6725	M6	11		49.9237	60.4851	M6	8		47.6165	65.9032	M6	14
					82.0502	64.0329				79.3661	53.1609				49.572	57.8696				50.3027	61.9714				47.8723	66.8039
					84.7737	72.8184				79.5577	53.8602				50.4129	60.9163				50.638	63.2863				48.0202	67.3246
					85.1955	74.179				79.5766	53.9292				51.051	63.2283				51.0849	65.0388				48.4694	68.9063
					85.7002	75.8071				79.8355	54.8741				56.7466	83.8645				51.1295	65.2137				48.8396	70.2099
					85.7968	76.1187				80.9865	59.0748				57.237	85.6413				51.7978	67.8345				49.6001	72.8877
					86.2712	77.649				82.1251	63.2303				57.5461	86.7612				52.0167	68.6929				50.0405	74.4384
					86.6012	78.7135				83.8104	69.381				57.611	86.9964				52.1093	69.0561				50.8069	77.137
					87.0755	80.2435				84.6583	72.4756				58.1075	88.7953				52.3594	70.0369				51.5218	79.6542
					87.136	80.4387				85.0861	74.0369				58.4262	89.95				52.7525	71.5784				51.6399	80.0701
					87.1447	80.4668				85.752	76.4671				58.4637	90.0859				52.7634	71.6212				52.3206	82.4669
					87.6869	82.2158				86.2469	78.2734				58.715	90.9964				52.9141	72.2122				52.3698	82.6401
					87.9938	83.2058				86.3612	78.6905				58.7486	91.1181				52.9785	72.4647				52.8505	84.3327
					88.2316	83.9729				86.9724	80.9212				58.8438	91.463				54.1788	77.1718				52.9292	84.6099
					88.2393	83.9978				87.3036	82.1299				58.9872	91.9826				55.0936	80.7592				52.9732	84.7648
					88.2395	83.9984				87.6305	83.323				59.0992	92.3884				55.2801	81.4906				53.2701	85.8102
					88.2493	84.03				87.977	84.5876				59.4403	93.6243				55.3829	81.8937				53.3293	86.0187
					88.3801	84.4519				88.0506	84.8562				59.467	93.721				55.6796	83.0573				53.5386	86.7556
					88.4673	84.7332				88.1688	85.2876									55.7003	83.1384				53.6163	87.0292
					88.4826	84.7826				88.194	85.3796									55.7133	83.1894				54.0493	88.5539
					88.611	85.1968				88.3402	85.9131									55.731	83.2588				54.3759	89.7039
					88.6113	85.1977				88.4193	86.2018
					88.765	85.6935				88.5346	86.6226
										88.6881	87.1829
										88.7999
										89.082
										89.208
										89.27
					starting point	62.2				starting point	64.8				starting point	33.6				starting point	34.5				starting point	28.9
					total length	31				total length	27.4				total length	27.6				total length	25.5				total length	28.4
					factor	3.22581				factor	3.64964				factor	3.62319				factor	3.92157				factor	3.52113
					11					12					13					14					15
					Position	Relative position	Distribution	# of puncta		Position	Relative position	Distribution	# of puncta		Position	Relative position	Distribution	# of puncta		Position	Relative position	Distribution	# of puncta		Position	Relative position	Distribution	# of puncta
					28.2457	2.57138	M1	6		22.2341	3.3498	M1	3		28.2323	3.53527	M1	2		26.665	3.01394	M1	4		34.2242	3.75987	M1	2
					28.6714	4.03931	M2	1		22.7471	5.41004	M2	0		28.5531	4.63391	M2	0		26.917	3.89199	M2	1		34.6235	5.09532	M2	2
					28.7212	4.21104	M3	8		23.6458	9.01928	M3	0		44.5558	59.4377	M3	1		27.2313	4.98711	M3	3		39.5135	21.4498	M3	1
					32.564	17.4621	M4	4		35.3624	56.0739	M4	8		45.7754	63.6144	M4	3		28.8195	10.5209	M4	2		42.3929	31.0799	M4	4
					32.6455	17.7431	M5	10		35.4807	56.549	M5	11		46.0734	64.6349	M5	7		32.4846	23.2913	M5	11		46.1336	43.5906	M5	10
					32.8353	18.3976	M6	6		35.6174	57.098	M6	15		47.56	69.726	M6	11		36.8686	38.5665	M6	8		51.0971	60.191	M6	13
					36.5155	31.0879				36.0443	58.8125				49.1919	75.3147				36.8896	38.6397				51.2079	60.5615
					38.5467	38.0921				36.3731	60.1329				49.7009	77.0579				37.5626	40.9847				51.5287	61.6345
					39.0096	39.6883				36.4296	60.3598				50.2191	78.8325				42.1652	57.0216				51.6988	62.2033
					39.3135	40.7362				36.8472	62.0369				50.4589	79.6538				43.6581	62.2233				52.9186	66.2829
					39.6078	41.751				37.5764	64.9655				51.0309	81.6127				44.782	66.1394				54.9427	73.0525
					41.0063	46.5735				37.7238	65.5574				51.4036	82.889				44.8752	66.4641				55.5644	75.1318
					42.5833	52.0114				37.7754	65.7647				51.4776	83.1425				45.8286	69.7861				55.6083	75.2786
					42.9812	53.3835				38.5287	68.79				51.6292	83.6616				46.3678	71.6648				55.8329	76.0298
					43.1234	53.8738				38.6353	69.2181				52.0369	85.0579				46.9876	73.8244				56.4258	78.0127
					43.8246	56.2917				38.6854	69.4193				52.2048	85.6329				47.1681	74.4533				56.7396	79.0622
					44.176	57.5034				39.377	72.1968				52.6425	87.1319				47.5088	75.6404				57.2317	80.708
					44.4746	58.5331				39.5516	72.898				52.8697	87.9099				47.6704	76.2035				57.3153	80.9876
					45.3679	61.6135				39.8951	74.2775				53.0905	88.6661				47.9023	77.0115				57.3669	81.1602
					46.4852	65.4662				40.4932	76.6795				53.3013	89.388				48.5031	79.1049				57.5545	81.7876
					47.0479	67.4066				41.4359	80.4655				53.4023	89.7339				48.7229	79.8707				57.9514	83.1151
					47.2547	68.1197				41.8832	82.2619				53.5258	90.1568				49.0647	81.0617				58.2612	84.1512
					47.9238	70.4269				41.9129	82.3811									49.0898	81.1491				58.4461	84.7696
					48.6293	72.8597				42.0815	83.0582									49.4266	82.3227				58.5077	84.9756
					48.874	73.7035				42.5848	85.0795									49.5742	82.8369				58.7467	85.7749
					49.364	75.3931				42.7369	85.6904									49.6447	83.0826				59.0753	86.8739
					50.1977	78.2679				42.7804	85.8651									49.7382	83.4084				59.3095	87.6572
					50.2363	78.401				43.0346	86.8859														59.354	87.806
					50.6932	79.9765				43.2517	87.7578														59.5065	88.3161
					51.076	81.2966				43.2517	87.7578														59.8925	89.607
					51.125	81.4655				43.4478	88.5454														60.1644
					51.3667	82.299				43.7445	89.7369
					51.4376	82.5434				43.7452	89.7398
					51.8004	83.7945				43.9668	90.6297
					starting point	27.5				starting point	21.4				starting point	27.2				starting point	25.8				starting point	33.1
					total length	29				total length	24.9				total length	29.2				total length	28.7				total length	29.9
					factor	3.44828				factor	4.01606				factor	3.42466				factor	3.48432				factor	3.34448
					16					17					18					19					20
					Position	Relative position	Distribution	# of puncta		Position	Relative position	Distribution	# of puncta		Position	Relative position	Distribution	# of puncta		Position	Relative position	Distribution	# of puncta		Position	Relative position	Distribution	# of puncta
					34.6083	3.19824	M1	2		16.5983	2.14445	M1	3		15.772	1.57333	M1	7		38.1491	4.73369	M1	3		28.8718	4.13822	M1	5
					34.8977	4.21726	M2	3		17.2647	4.53297	M2	0		15.9115	2.03833	M2	0		38.3884	5.57334	M2	1		29.0004	4.63475	M2	2
					39.7141	21.1764	M3	6		18.7549	9.87419	M3	1		16.33	3.43333	M3	3		40.7094	13.7172	M3	4		30.2562	9.4834	M3	2
					42.2592	30.138	M4	3		30.6762	52.6029	M4	2		16.8182	5.06066	M4	3		46.4555	33.879	M4	4		31.4548	14.1112	M4	1
					43.0164	32.8042	M5	7		32.5829	59.4369	M5	6		17.3003	6.66767	M5	6		47.533	37.6597	M5	5		31.9013	15.8351	M5	6
					45.4884	41.5084	M6	16		33.071	61.1864	M6	14		17.6552	7.85066	M6	13		49.5097	44.5954	M6	10		36.2571	32.6529	M6	15
					45.7533	42.4412				36.4272	73.2158				18.7014	11.338				49.7684	45.5032				37.0372	35.6649
					46.2964	44.3535				37.9736	78.7584				29.1487	46.1623				51.3412	51.0218				39.044	43.4131
					46.7045	45.7905				37.9739	78.7595				29.8887	48.629				54.2833	61.3449				39.8436	46.5004
					48.8309	53.2778				38.8618	81.9419				31.3358	53.4527				54.4842	62.0498				43.0688	58.9529
					49.3574	55.1317				39.305	83.5305				32.5792	57.5973				55.1153	64.2642				45.9966	70.2571
					50.4087	58.8334				39.3733	83.7753				38.0338	75.7793				55.1337	64.3288				47.1081	74.5487
					51.1259	61.3588				39.4322	83.9864				38.7984	78.328				56.1385	67.8544				48.0263	78.0938
					52.2332	65.2577				39.4339	83.9925				39.6811	81.2703				58.8664	77.426				48.2066	78.79
					53.257	68.8627				39.9398	85.8057				39.7335	81.445				59.2788	78.873				48.5789	80.2274
					55.9514	78.35				40.0034	86.0337				39.8766	81.922				59.4674	79.5347				48.5953	80.2907
					56.4567	80.1292				40.1338	86.5011				39.9231	82.077				59.8793	80.98				48.605	80.3282
					56.479	80.2077				40.2084	86.7685				39.9877	82.2923				59.9132	81.0989				48.6865	80.6429
					56.5053	80.3003				40.2579	86.9459				40.0119	82.373				60.0406	81.546				48.7366	80.8363
					56.6437	80.7877				40.511	87.8531				40.2423	83.141				60.2097	82.1393				48.7731	80.9772
					56.8353	81.4623				40.5736	88.0774				40.2971	83.3237				60.2497	82.2796				48.781	81.0077
					56.9799	81.9715				40.7645	88.7616				40.4407	83.8023				60.4403	82.9484				49.0145	81.9093
					57.0346	82.1641				41.0384	89.7434				40.5808	84.2693				60.49	83.1228				49.0189	81.9263
					57.0419	82.1898				41.1911	90.2907				40.619	84.3967				60.5895	83.4719				49.0418	82.0147
					57.1739	82.6546									40.6199	84.3997				61.1041	85.2775				49.1008	82.2425
					57.2185	82.8116									40.8671	85.2237									49.2095	82.6622
					57.4135	83.4982									41.1232	86.0773									49.342	83.1737
					57.5583	84.0081									41.1621	86.207									49.3764	83.3066
					57.8079	84.887																			49.4734	83.6811
					57.86	85.0704
					58.0273	85.6595
					58.1611	86.1306
					58.525	87.412
					58.5294	87.4275
					58.7959	88.3658
					starting point	33.7				starting point	16				starting point	15.3				starting point	36.8				starting point	27.8
					total length	28.4				total length	27.9				total length	30				total length	28.5				total length	25.9
					factor	3.52113				factor	3.58423				factor	3.33333				factor	3.50877				factor	3.861
					21					22					23					24					25
					Position	Relative position	Distribution	# of puncta		Position	Relative position	Distribution	# of puncta		Position	Relative position	Distribution	# of puncta		Position	Relative position	Distribution	# of puncta		Position	Relative position	Distribution	# of puncta
					30.3172	4.92793	M1	7		48.9098	2.34539	M1	3		16.6617	2.11789	M1	5		29.3188	3.85909	M1	6		30.813	7.3295	M1	3
					30.7612	6.72551	M2	3		49.3128	3.89539	M2	0		17.1168	4.20551	M2	1		29.5487	4.72993	M2	2		31.4862	9.90881	M2	1
					31.4492	9.51093	M3	3		49.6571	5.21962	M3	1		17.8362	7.50551	M3	7		31.1095	10.642	M3	5		33.153	16.295	M3	5
					32.4439	13.5381	M4	4		50.145	7.09616	M4	2		18.2898	9.58624	M4	0		31.8983	13.6299	M4	1		34.3802	20.9969	M4	4
					33.0413	15.9567	M5	4		50.4763	8.37038	M5	6		20.1048	17.9119	M5	6		31.9934	13.9902	M5	7		39.7064	41.4038	M5	8
					33.1918	16.566	M6	12		51.1505	10.9635	M6	14		21.3412	23.5835	M6	14		32.2735	15.0511	M6	15		41.0744	46.6452	M6	11
					33.48	17.7328				53.0402	18.2315				25.4652	42.5009				33.9032	21.2242				42.0503	50.3843
					33.7825	18.9575				53.1219	18.5458				25.7992	44.033				37.2033	33.7246				42.212	51.0038
					36.2019	28.7526				54.2559	22.9073				25.9901	44.9087				39.3938	42.022				42.7847	53.1981
					37.9297	35.7478				55.5702	27.9623				26.6168	47.7835				41.2903	49.2057				43.426	55.6552
					39.4817	42.0312				56.1046	30.0177				26.7282	48.2945				41.3241	49.3337				44.772	60.8123
					42.3444	53.621				56.8654	32.9438				27.3181	51.0005				41.778	51.053				45.0837	62.0065
					42.3626	53.6947				57.0348	33.5954				28.2249	55.1601				42.7842	54.8644				47.0145	69.4042
					43.2826	57.4194				57.092	33.8154				30.518	65.6789				42.957	55.5189				47.6902	71.9931
					44.1536	60.9457				57.2936	34.5908				30.8176	67.0532				45.5829	65.4655				48.1928	73.9188
					44.6351	62.8951				58.4228	38.9338				32.6447	75.4344				46.985	70.7765				50.4432	82.541
					44.8347	63.7032				58.4993	39.2281				33.8741	81.0739				48.5473	76.6943				50.4676	82.6345
					46.6115	70.8968				58.9499	40.9612				34.2574	82.8321				50.0717	82.4686				50.4782	82.6751
					48.4943	78.5194				58.9879	41.1073				34.357	83.289				50.1208	82.6545				50.7073	83.5529
					48.9259	80.2668				59.1575	41.7596				34.6411	84.5922				50.1317	82.6958				50.8106	83.9487
					48.9997	80.5656				59.1861	41.8696				34.6865	84.8005				50.1416	82.7333				50.9834	84.6107
					49.308	81.8138				59.1991	41.9196				34.6988	84.8569				50.2382	83.0992				51.1797	85.3628
					49.3137	81.8368				59.2884	42.2631				34.8055	85.3463				50.3835	83.6496				51.2257	85.5391
					49.3241	81.8789				59.3109	42.3496				34.8148	85.389				50.3853	83.6564				51.2497	85.631
					49.4207	82.27				59.4147					34.9415	85.9702				50.4833	84.0276				51.2501	85.6326
					49.5689	82.87				59.5923					35.1922	87.1202				50.5126	84.1386				51.5443	86.7598
					49.7305	83.5243				59.6696					35.4213	88.1711				50.5407	84.2451				51.6192	87.0467
					49.8469	83.9956				59.6702					35.4453	88.2812				50.7488	85.0333				51.7416	87.5157
					49.8945	84.1883				59.811					35.5595	88.8051				50.7542	85.0538				51.7454	87.5303
					49.9425	84.3826				59.9717					35.7698	89.7697				50.7964	85.2136
					49.9903	84.5761				60.0524					36.11	91.3303				50.9252	85.7015
										60.1269										50.9561	85.8186
										60.1368										51.1113	86.4064
										60.2059										51.1213	86.4443
										60.3172
										60.3348
										60.773
					starting point	29.1				starting point	48.3				starting point	16.2				starting point	28.3				starting point	28.9
					total length	24.7				total length	26				total length	21.8				total length	26.4				total length	26.1
					factor	4.04858				factor	3.84615				factor	4.58716				factor	3.78788				factor	3.83142
					26					27					28					29					30
					Position	Relative position	Distribution	# of puncta		Position	Relative position	Distribution	# of puncta		Position	Relative position	Distribution	# of puncta		Position	Relative position	Distribution	# of puncta		Position	Relative position	Distribution	# of puncta
					34.3925	3.04608	M1	2		35.9647	6.42058	M1	4		38.8133	3.89731	M1	4		37.6296	4.23071	M1	6		36.4835	14.4496	M1	1
					34.7175	4.15529	M2	1		36.0355	6.65196	M2	0		39.1874	5.33616	M2	1		38.6228	7.95056	M2	2		38.3929	22.1488	M2	5
					42.1612	29.5604	M3	3		36.7225	8.89706	M3	4		39.6148	6.98	M3	3		39.2694	10.3723	M3	1		40.0428	28.8016	M3	2
					49.109	53.273	M4	1		37.374	11.0261	M4	0		40.776	11.4462	M4	0		39.6874	11.9378	M4	2		40.448	30.4355	M4	9
					49.5615	54.8174	M5	9		47.4002	43.7915	M5	17		43.7513	22.8896	M5	7		40.1942	13.8359	M5	9		41.2064	33.4936	M5	14
					49.7276	55.3843	M6	19		48.6047	47.7278	M6	12		49.7394	45.9208	M6	16		40.9107	16.5195	M6	16		41.5415	34.8448	M6	8
					49.8412	55.772				49.4069	50.3493				50.162	47.5461				41.6814	19.406				46.079	53.1411
					50.221	57.0683				50.1411	52.7487				51.275	51.8269				46.1684	36.2112				46.7477	55.8375
					52.2281	63.9184				54.7753	67.8931				56.6354	72.4438				49.0532	47.0157				46.9453	56.6343
					53.1655	67.1177				55.2272	69.3699				57.1834	74.5515				52.729	60.7828				46.9774	56.7637
					54.2182	70.7106				55.9388	71.6954				57.4311	75.5042				53.2788	62.842				46.9912	56.8194
					54.8371	72.8229				56.0523	72.0663				57.876	77.2154				54.0541	65.7457				47.2968	58.0516
					56.0702	77.0314				56.3586	73.0673				58.1657	78.3296				54.8103	68.5779				47.7147	59.7367
					56.6146	78.8894				56.6933	74.1611				58.4461	79.4081				55.2554	70.2449				47.9479	60.677
					56.9214	79.9365				57.0066	75.185				58.6899	80.3458				55.5366	71.2981				48.0661	61.1536
					57.7083	82.6222				57.1376	75.6131				58.9192	81.2277				57.1336	77.2794				48.3702	62.3798
					57.7338	82.7092				57.4193	76.5337				58.9578	81.3762				57.6308	79.1416				48.7584	63.9452
					57.8228	83.013				57.6689	77.3493				59.1699	82.1919				57.9735	80.4251				48.9749	64.8181
					57.9776	83.5413				57.7632	77.6575				59.2099	82.3458				58.4421	82.1802				50.1599	69.5964
					58.0883	83.9191				57.8419	77.9147				59.2927	82.6642				58.6617	83.0026				50.3619	70.4109
					58.2703	84.5403				57.9223	78.1774				59.3544	82.9015				58.8892	83.8547				50.8835	72.5141
					58.2959	84.6276				58.018	78.4902				59.3787	82.995				59.0306	84.3843				51.0023	72.9931
					58.2966	84.63				58.0993	78.7559				59.5294	83.5746				59.1002	84.6449				51.1051	73.4077
					58.3631	84.857				58.2184	79.1451				59.5685	83.725				59.3555	85.6011				51.4867	74.9464
					58.4228	85.0607				58.2599	79.2807				59.8881	84.9542				59.69	86.8539				51.5363	75.1464
					58.4893	85.2877				58.4482	79.8961				60.3082	86.57				59.7642	87.1318				51.5775	75.3125
					58.5483	85.4891				58.5791	80.3239				60.3205	86.6173				59.8539	87.4678				51.9248	76.7129
					58.5934	85.643				58.5934	80.3706				60.3874	86.8746				59.9034	87.6532				52.2932	78.1984
					58.6687	85.9				58.6345	80.5049				60.3903	86.8858				59.9865	87.9644				52.3891	78.5851
					58.7733	86.257				58.6364	80.5111				60.8119	88.5073				60.1671	88.6408				52.4487	78.8254
					58.8604	86.5543				58.6809	80.6565									60.1704	88.6532				52.6652	79.6984
					58.9019	86.6959				58.8048	81.0614									60.4119	89.5577				52.6818	79.7653
					58.9124	86.7317				58.8172	81.102									60.4353	89.6453				52.7069	79.8665
					58.9288	86.7877				59.0735	81.9395									60.7001	90.6371				52.8492	80.4403
					59.0596	87.2341				59.332	82.7843									60.795	90.9925				52.97	80.9274
					59.1642	87.5911				59.3873	82.965														53.0312	81.1742
					59.4459	88.5526																			53.1303	81.5738
																									53.3722	82.5492
						starting point	33.5				starting point	34				starting point	37.8				starting point	36.5				starting point	32.9
						total length	29.3				total length	30.6				total length	26				total length	26.7				total length	24.8
						factor	3.41297				factor	3.26797				factor	3.84615				factor	3.74532				factor	4.03226

## Sheet: fig. 2h_atg6
Distribution	total #	mean	SD	SEM	1					2					3					4					5
M1	146	5.40741	1.39392	0.268261	Position	Relative position	Distribution	# of puncta		Position	Relative position	Distribution	# of puncta		Position	Relative position	Distribution	# of puncta		Position	Relative position	Distribution	# of puncta		Position	Relative position	Distribution	# of puncta
M2	62	2.2963	2.18059	0.419655	28.1934	3.06605	M1	6		29.665	4.04514	M1	6		24.4184	3.57354	M1	5		25.5072	3.78182	M1	6		24.4114	6.18585	M1	5
M3	114	4.22222	2.10006	0.404157	28.9537	5.41265	M2	0		29.9464	5.02222	M2	6		25.4409	7.55214	M2	2		26.2744	7.8845	M2	1		24.4437	6.33821	M2	1
M4	98	3.62963	2.52903	0.486713	29.6698	7.62284	M3	3		30.3083	6.27882	M3	5		25.9052	9.35875	M3	4		26.4583	8.86791	M3	4		25.5012	11.3264	M3	4
M5	236	8.74074	2.33028	0.448462	30.1859	9.21574	M4	5		30.911	8.37153	M4	3		26.1425	10.2821	M4	2		26.8572	11.0011	M4	6		26.2397	14.8099	M4	3
M6	343	12.7037	3.46204	0.666271	30.6976	10.7951	M5	10		31.3024	9.73056	M5	14		28.2174	18.3556	M5	4		27.1071	12.3374	M5	7		26.6721	16.8495	M5	6
					32.0437	14.9497	M6	10		34.8542	22.0632	M6	14		30.7683	28.2813	M6	13		27.4785	14.3235	M6	14		28.1026	23.5972	M6	17
					39.9565	39.3719				35.2402	23.4035				33.3639	38.3809				28.5243	19.916				31.6727	40.4373
					42.8429	48.2806				35.7254	25.0882				35.4695	46.5739				32.4104	40.6973				32.8998	46.2255
					45.1321	55.346				35.9508	25.8708				36.2419	49.5794				33.1223	44.5043				34.0691	51.741
					45.3421	55.9941				36.0232	26.1222				36.3425	49.9708				33.353	45.738				34.1528	52.1359
					45.5596	56.6654				36.3946	27.4118				38.8677	59.7965				34.0062	49.231				35.0914	56.5632
					45.9098	57.7463				41.1091	43.7816				40.0923	64.5615				34.9154	54.0931				35.4497	58.2533
					47.331	62.1327				41.4215	44.8663				41.6676	70.691				35.4876	57.1529				36.4395	62.9222
					47.3584	62.2173				42.8123	49.6955				45.2134	84.4879				35.8229	58.946				37.5646	68.2293
					48.2476	64.9617				43.1803	50.9733				45.5346	85.7377				36.1595	60.746				37.691	68.8255
					48.518	65.7963				43.4542	51.9243				45.7839	86.7078				36.4968	62.5497				39.1059	75.4995
					49.4054	68.5352				44.1144	54.2167				45.9829	87.4821				36.5642	62.9102				39.8696	79.1019
					49.9235	70.1343				44.9337	57.0615				46.2322	88.4521				36.7346	63.8214				40.4672	81.9208
					49.935	70.1698				45.5566	59.2243				46.2389	88.4782				36.9267	64.8487				40.4699	81.9335
					50.5364	72.0259				46.1706	61.3563				46.3418	88.8786				37.3408	67.0631				40.7729	83.3627
					50.9355	73.2577				47.388	65.5833				46.4584	89.3323				37.7446	69.2225				40.9556	84.2245
					51.7415	75.7454				47.4828	65.9125				46.6467	90.065				38.6351	73.9845				41.0331	84.5901
					53.7737	82.0176				48.5572	69.6431				46.6691	90.1521				39.3501	77.808				41.0852	84.8359
					54.0903	82.9948				48.6893	70.1017				46.7693	90.542				39.7969	80.1973				41.1118	84.9613
					54.1518	83.1846				49.2447	72.0302				46.8196	90.7377				39.9303	80.9107				41.1352	85.0717
					54.3278	83.7278				49.8935	74.283				46.9303	91.1685				40.0762	81.6909				41.1707	85.2392
					54.5671	84.4664				49.931	74.4132									40.1821	82.2572				41.1898	85.3292
					54.6644	84.7667				50.3401	75.8337									40.2934	82.8524				41.2313	85.525
					54.7397	84.9991				50.4242	76.1257									40.8699	85.9353				41.4106	86.3707
					54.9029	85.5028				50.7435	77.2344									41.0356	86.8214				41.4232	86.4302
					55.3134	86.7698				51.2867	79.1205									41.0698	87.0043				41.4476	86.5453
					55.8663	88.4762				51.6823	80.4941									41.1157	87.2497				41.5056	86.8189
										52.2585	82.4948									41.1241	87.2947				41.5874	87.2047
										52.6038	83.6938									41.1496	87.431				41.6125	87.3231
										52.7712	84.275									41.3979	88.7588
										52.9056	84.7417									41.523	89.4278
										52.9815	85.0052									41.6466	90.0888
										53.2625	85.9809
										53.2763	86.0288
										53.6352	87.275
										53.6795	87.4288
										53.7278	87.5965
										54.119	88.9549
										54.1675	89.1233
										54.3033	89.5948
										54.7791	91.2469
					starting point	27.2				starting point	28.5				starting point	23.5				starting point	24.8				starting point	23.1
					total length	32.4				total length	28.8				total length	25.7				total length	18.7				total length	21.2
					factor	3.08642				factor	3.47222				factor	3.89105				factor	5.34759				factor	4.71698
					6					7					8					9					10
					Position	Relative position	Distribution	# of puncta		Position	Relative position	Distribution	# of puncta		Position	Relative position	Distribution	# of puncta		Position	Relative position	Distribution	# of puncta		Position	Relative position	Distribution	# of puncta
					22.5848	0.84771	M1	6		25.0264	3.95407	M1	3		13.7779	5.34686	M1	5		17.8894	3.09569	M1	3		43.9743	0.53963	M1	4
					23.2689	3.98578	M2	2		26.3319	10.2005	M2	3		14.3319	7.66485	M2	1		18.3645	4.95882	M2	1		44.7855	3.05108	M2	10
					23.8953	6.85917	M3	4		28.2402	19.3311	M3	4		14.3471	7.72845	M3	3		19.3554	8.84471	M3	3		46.2261	7.51115	M3	5
					24.0445	7.54358	M4	5		29.6022	25.8478	M4	2		15.3086	11.7515	M4	2		26.1767	35.5949	M4	1		46.7051	8.99412	M4	9
					25.5333	14.3729	M5	7		30.4163	29.7431	M5	12		15.8161	13.8749	M5	7		26.9629	38.678	M5	6		50.8515	21.8313	M5	9
					28.4723	27.8546	M6	15		32.7177	40.7546	M6	11		18.4078	24.7188	M6	12		28.2275	43.6373	M6	11		51.153	22.7647	M6	7
					29.4473	32.3271				33.3479	43.7699				23.5753	46.3402				30.5682	52.8165				51.4222	23.5981
					30.4907	37.1133				33.5447	44.7115				25.1035	52.7343				33.5874	64.6565				51.7603	24.6449
					30.9719	39.3206				33.657	45.2488				25.2038	53.154				35.7332	73.0714				51.9613	25.2672
					31.9227	43.6821				34.1271	47.4981				26.2039	57.3385				37.2352	78.9616				51.9693	25.2919
					32.8222	47.8083				36.4634	58.6766				26.3492	57.9464				37.6537	80.6028				52.7151	27.6009
					34.794	56.8532				37.3963	63.1402				28.0188	64.9322				37.7825	81.1078				53.7672	30.8582
					35.2427	58.9115				38.7159	69.4541				29.4335	70.8515				37.8698	81.4502				54.7659	33.9502
					35.9301	62.0647				39.5002	73.2067				29.6731	71.854				38.2445	82.9196				55.2652	35.496
					36.1216	62.9431				39.6789	74.0617				30.2703	74.3527				38.3774	83.4408				57.1052	41.1926
					36.2973	63.7491				39.79	74.5933				31.2014	78.2485				38.5411	84.0827				59.8286	49.6242
					36.6869	65.5362				39.793	74.6077				31.6392	80.0803				38.6674	84.578				60.6634	52.2087
					39.8528	80.0587				40.2014	76.5617				31.8451	80.9418				38.7019	84.7133				61.0118	53.2873
					40.2971	82.0968				40.3222	77.1397				32.1834	82.3573				38.7812	85.0243				61.3537	54.3458
					40.4671	82.8766				40.4181	77.5986				32.6264	84.2109				38.8608	85.3365				62.3854	57.5399
					40.523	83.133				40.422	77.6172				32.9795	85.6883				38.9249	85.5878				62.5723	58.1186
					40.616	83.5596				40.6774	78.8392				33.1457	86.3837				38.9301	85.6082				62.6077	58.2282
					40.749	84.1697				40.8356	79.5962				33.3287	87.1494				38.9562	85.7106				62.9797	59.3799
					40.8392	84.5835				41.0029	80.3966				33.5064	87.8929									63.2834	60.3201
					40.8899	84.8161				41.1829	81.2579				33.5173	87.9385									63.537	61.1053
					40.9573	85.1252				41.1887	81.2857				33.5225	87.9602									63.6119	61.3372
					40.9699	85.183				41.192	81.3014				33.5562	88.1012									64.2158	63.2068
					40.9848	85.2514				41.2427	81.544				33.7218	88.7941									64.3779	63.7087
					41.0181	85.4041				41.2604	81.6287														64.9081	65.3501
					41.0545	85.5711				41.3387	82.0033														65.3144	66.608
					41.2203	86.3316				41.3807	82.2043														66.0886	69.005
					41.2635	86.5298				41.448	82.5263														66.1403	69.165
					41.2972	86.6844				41.6941	83.7038														67.1001	72.1365
					41.3784	87.0569				41.7102	83.7809														68.2084	75.5678
					41.4439	87.3573																			68.435	76.2693
					41.4465	87.3693																			69.38	79.195
					41.5288	87.7468																			70.24	81.8576
																									70.5459	82.8046
																									70.6853	83.2362
																									70.8842	83.852
																									71.4576	85.6273
																									71.5685	85.9706
																									71.9023	87.004
					starting point	22.4				starting point	24.2				starting point	12.5				starting point	17.1				starting point	43.8
					total length	21.8				total length	20.9				total length	23.9				total length	25.5				total length	32.3
					factor	4.58716				factor	4.78469				factor	4.1841				factor	3.92157				factor	3.09598
					11					12					13					14					15
					Position	Relative position	Distribution	# of puncta		Position	Relative position	Distribution	# of puncta		Position	Relative position	Distribution	# of puncta		Position	Relative position	Distribution	# of puncta		Position	Relative position	Distribution	# of puncta
					33.2906	5.38992	M1	3		33.1612	6.80001	M1	4		34.2975	6.2137	M1	6		24.2889	6.72869	M1	8		22.6527	1.35539	M1	8
					34.2587	9.14225	M2	0		33.5863	8.44131	M2	3		34.5247	7.15643	M2	3		24.7885	8.71912	M2	5		23.2803	3.23443	M2	1
					35.1148	12.4605	M3	3		35.6781	16.5178	M3	7		34.7794	8.21328	M3	11		25.5869	11.9	M3	3		23.6595	4.36976	M3	3
					41.8856	38.7039	M4	3		36.1895	18.4923	M4	6		35.6711	11.9133	M4	7		25.8931	13.1199	M4	10		23.8159	4.83803	M4	3
					43.6688	45.6155	M5	11		36.47	19.5753	M5	10		35.9506	13.073	M5	7		26.0709	13.8283	M5	8		24.6324	7.28264	M5	14
					46.1105	55.0795	M6	10		36.7541	20.6722	M6	7		36.0684	13.5618	M6	7		26.2145	14.4004	M6	9		26.211	12.009	M6	15
					46.8195	57.8275				37.4375	23.3108				37.3207	18.7581				26.813	16.7849				26.8709	13.9847
					47.3679	59.9531				41.9399	40.6946				41.5941	36.49				27.1189	18.0036				26.8709	13.9847
					47.7977	61.619				42.3572	42.3058				41.6578	36.7544				27.6518	20.1267				28.455	18.7275
					48.6178	64.7977				42.3714	42.3606				41.9811	38.0958				29.4235	27.1853				34.9837	38.2746
					49.3577	67.6655				42.4279	42.5788				42.5494	40.4539				30.4329	31.2068				36.2491	42.0632
					49.4486	68.0178				42.7984	44.0093				43.0589	42.568				30.8993	33.0649				40.6407	55.2117
					49.8304	69.4977				42.8149	44.073				43.3774	43.8896				31.6627	36.1064				40.8109	55.7213
					50.0878	70.4953				43.2451	45.734				43.5685	44.6826				31.9648	37.31				41.2333	56.9859
					50.5373	72.2376				43.3511	46.1432				43.8232	45.7394				32.6807	40.1621				42.6062	61.0964
					50.7431	73.0353				43.988	48.6023				44.8422	49.9676				34.1882	46.1681				44.6295	67.1542
					51.6831	76.6787				44.0844	48.9745				45.5428	52.8747				35.1123	49.8498				44.7003	67.3662
					51.7773	77.0438				45.6984	55.2062				45.8138	53.9992				36.714	56.2311				44.7761	67.5931
					52.377	79.3682				46.0838	56.6942				45.9886	54.7245				36.8442	56.7498				45.8047	70.6728
					52.703	80.6318				46.1936	57.1181				46.0175	54.8444				37.4437	59.1382				45.88	70.8982
					52.9182	81.4659				47.1965	60.9903				46.5046	56.8656				37.5084	59.396				46.7162	73.4018
					53.412	83.3798				47.3609	61.6251				46.8802	58.4241				37.7681	60.4307				46.8305	73.744
					53.5201	83.7988				47.7718	63.2116				47.6445	61.5954				38.1516	61.9586				47.4641	75.641
					53.6013	84.1136				48.0702	64.3637				48.0266	63.1809				38.2339	62.2864				48.1833	77.7943
					53.7303	84.6136				48.7068	66.8216				48.154	63.7095				38.2402	62.3116				48.4233	78.5129
					53.8021	84.8919				49.2252	68.8232				48.154	63.7095				38.5645	63.6036				48.7443	79.474
					53.8371	85.0275				50.3624	73.2139				48.3451	64.5025				38.7315	64.2689				49.3009	81.1404
					53.9999	85.6585				51.0311	75.7958				48.9908	67.1817				39.2785	66.4482				49.5762	81.9647
					54.3465	87.0019				51.6591	78.2205				49.8655	70.8112				39.3095	66.5717				50.0603	83.4141
										52.1797	80.2305				50.0376	71.5253				40.4456	71.098				50.4773	84.6626
										53.0152	83.4564				51.4021	77.1871				41.9682	77.1641				50.4776	84.6635
										53.0379	83.544				52.0131	79.7224				42.7727	80.3693				50.5814	84.9743
										53.1376	83.929				52.0145	79.7282				42.8942	80.8534				50.6323	85.1267
										53.3336	84.6857				52.4115	81.3755				43.01	81.3147				50.8546	85.7922
										54.034	87.39				52.8033	83.0012				43.1058	81.6964				51.0472	86.3689
										54.0393	87.4104				53.3958	85.4598				43.1058	81.6964				51.0476	86.3701
															53.713	86.7759				43.5944	83.643				51.2113	86.8602
															53.886	87.4938				43.6117	83.7119				51.5827	87.9722
															53.9188	87.6299				43.8715	84.747				51.794	88.6048
																				44.2689	86.3303				52.0052	89.2371
																									52.0052	89.2371
																									52.2164	89.8695
																									52.322	90.1856
					starting point	31.9				starting point	31.4				starting point	32.8				starting point	22.6				starting point	22.2
					total length	25.8				total length	25.9				total length	24.1				total length	25.1				total length	33.4
					factor	3.87597				factor	3.861				factor	4.14938				factor	3.98406				factor	2.99401
					16					17					18					19					20
					Position	Relative position	Distribution	# of puncta		Position	Relative position	Distribution	# of puncta		Position	Relative position	Distribution	# of puncta		Position	Relative position	Distribution	# of puncta		Position	Relative position	Distribution	# of puncta
					19.8009	3.75734	M1	6		15.8262	3.2844	M1	7		21.5271	3.39597	M1	5		38.067	2.82411	M1	4		41.3946	4.75973	M1	5
					20.8582	7.36587	M2	1		16.1847	4.55567	M2	5		21.8831	4.7	M2	1		38.4451	4.0557	M2	3		41.8311	6.24949	M2	2
					21.3835	9.1587	M3	2		16.6648	6.25816	M3	6		22.4433	6.75202	M3	2		39.186	6.46906	M3	2		41.8736	6.39454	M3	5
					22.0618	11.4737	M4	1		16.7778	6.65886	M4	4		22.9124	8.47033	M4	6		40.8172	11.7824	M4	2		42.8133	9.60171	M4	4
					22.2579	12.143	M5	9		16.9532	7.28085	M5	9		25.4428	17.7392	M5	7		44.9464	25.2326	M5	8		43.2326	11.0328	M5	8
					23.2101	15.3928	M6	13		18.8811	14.1174	M6	13		26.2713	20.774	M6	12		45.1107	25.7677	M6	14		50.0485	34.2952	M6	12
					24.906	21.1809				19.7092	17.0539				31.0013	38.1				45.5309	27.1365				50.2051	34.8297
					29.6609	37.4092				21.5334	23.5227				35.6777	55.2297				52.4461	49.6616				50.9185	37.2645
					33.9225	51.9539				22.9093	28.4018				35.8702	55.9348				54.0615	54.9235				52.4421	42.4645
					36.0619	59.2556				23.7345	31.328				36.5445	58.4048				54.3114	55.7375				55.4545	52.7457
					37.9709	65.771				24.597	34.3865				36.7377	59.1125				54.8914	57.6267				55.6767	53.5041
					38.9625	69.1553				25.3194	36.9482				36.9707	59.9659				58.003	67.7622				55.768	53.8157
					39.7957	71.999				26.2282	40.1709				37.7524	62.8293				58.219	68.4658				57.173	58.6109
					39.9405	72.4932				27.3061	43.9933				38.2018	64.4755				58.9082	70.7107				57.4348	59.5044
					40.1367	73.1628				27.9527	46.2862				38.9994	67.3971				59.8228	73.6899				57.8888	61.0539
					40.6557	74.9341				29.037	50.1312				39.6704	69.8549				60.32	75.3094				58.859	64.3652
					40.7369	75.2113				29.4825	51.711				41.6082	76.9531				60.6693	76.4472				60.4887	69.9273
					41.3222	77.2089				29.5726	52.0305				42.0758	78.6659				62.3854	82.0371				62.4838	76.7365
					41.9721	79.427				29.9079	53.2195				42.4277	79.9549				62.8955	83.6987				63.1065	78.8618
					42.1099	79.8973				30.2722	54.5113				42.5595	80.4377				63.3618	85.2176				63.6188	80.6102
					42.2868	80.501				31.1741	57.7096				44.1018	86.0872				63.4234	85.4182				64.0835	82.1963
					42.6212	81.6423				31.5369	58.9961				44.4736	87.4491				63.535	85.7818				64.2494	82.7624
					42.9206	82.6642				32.5175	62.4734				44.7875	88.5989				64.1336	87.7316				64.4592	83.4785
					42.9815	82.872				33.0796	64.4667				44.8627	88.8744				64.1385	87.7475				64.5167	83.6747
					43.0999	83.2761				33.6386	66.4489				44.9539	89.2084				64.2775	88.2003				64.5619	83.829
					43.2699	83.8563				34.1312	68.1957				45.0314	89.4923				64.3396	88.4026				64.7102	84.3351
					43.4887	84.6031				34.442	69.2979				45.3127	90.5227				64.4177	88.657				64.7963	84.629
					43.7779	85.5901				34.8553	70.7635				45.5018	91.2154				64.6154	89.301				64.8478	84.8048
					43.7908	85.6341				34.8647	70.7968				45.6267	91.6729				64.6258	89.3349				64.9402	85.1201
					44.5301	88.1573				35.5915	73.3741				45.7118	91.9846				64.7419	89.713				64.9739	85.2352
					44.5442	88.2055				36.428	76.3404									64.8534	90.0762				65.0475	85.4864
										37.4941	80.1209									64.8747	90.1456				65.1438	85.815
										37.7206	80.9241														65.3931	86.6659
										37.7491	81.0252														65.5631	87.2461
										38.5908	84.0099														65.7946	88.0362
										38.6105	84.0798
										38.677	84.3156
										39.1486	85.9879
										39.2652	86.4014
										39.3259	86.6167
										39.3375	86.6578
										39.4088	86.9106
										39.6287	87.6904
										39.8675	88.5372
					starting point	18.7				starting point	14.9				starting point	20.6				starting point	37.2				starting point	40
					total length	29.3				total length	28.2				total length	27.3				total length	30.7				total length	29.3
					factor	3.41297				factor	3.5461				factor	3.663				factor	3.25733				factor	3.41297
					21					22					23					24					25
					Position	Relative position	Distribution	# of puncta		Position	Relative position	Distribution	# of puncta		Position	Relative position	Distribution	# of puncta		Position	Relative position	Distribution	# of puncta		Position	Relative position	Distribution	# of puncta
					22.9562	3.26348	M1	6		27.8776	3.55304	M1	7		33.1612	5.59847	M1	6		24.2889	6.12716	M1	7		23.413	7	M1	5
					23.4635	4.99488	M2	3		28.7472	7.07368	M2	0		35.1142	13.0812	M2	1		24.7885	8.18313	M2	3		24.2526	10.2417	M2	2
					24.155	7.35495	M3	5		29.6546	10.7474	M3	3		35.2525	13.6111	M3	7		25.5869	11.4687	M3	3		24.975	13.0309	M3	8
					24.9177	9.95802	M4	0		30.7307	15.104	M4	1		35.5904	14.9057	M4	4		25.8931	12.7288	M4	5		24.9963	13.1131	M4	2
					26.2712	14.5775	M5	8		30.7331	15.1138	M5	8		35.6781	15.2418	M5	9		26.0709	13.4605	M5	10		25.6043	15.4606	M5	10
					26.7727	16.2891	M6	20		31.0101	16.2352	M6	16		36.1895	17.2011	M6	11		26.2145	14.0514	M6	13		30.1361	32.9579	M6	11
					27.8236	19.8758				31.1058	16.6227				36.7541	19.3644				26.8131	16.5148				30.9026	35.9174
					28.8548	23.3952				36.4156	38.1198				41.9399	39.2333				29.4235	27.2572				31.2949	37.432
					32.36	35.3584				40.3562	54.0737				42.4279	41.1031				30.433	31.4115				31.5462	38.4023
					33.0424	37.6874				40.615	55.1215				42.7984	42.5226				31.6627	36.472				32.6956	42.8401
					33.8858	40.5659				40.8899	56.2344				42.8149	42.5858				31.9648	37.7152				33.1328	44.5282
					36.7624	50.3836				44.9013	72.4749				43.2451	44.2341				32.6807	40.6613				33.235	44.9228
					37.8287	54.0229				46.7893	80.1186				43.988	47.0805				34.1882	46.865				33.6633	46.5764
					38.2552	55.4785				46.8028	80.1733				44.0844	47.4498				36.714	57.2593				33.8232	47.1938
					41.9935	68.2372				46.9527	80.7802				45.6984	53.6337				37.5084	60.5284				34.7897	50.9255
					42.4995	69.9642				46.9799	80.8903				46.0838	55.1103				37.7681	61.5971				35.8577	55.049
					42.687	70.6041				47.261	82.0283				46.1936	55.531				38.2339	63.514				36.5631	57.7726
					43.96	74.9488				47.305	82.2065				47.1965	59.3736				38.2402	63.5399				37.5812	61.7035
					44.8076	77.8416				47.5945	83.3785				47.3609	60.0035				38.5645	64.8745				38.6249	65.7332
					45.4521	80.0413				47.6258	83.5053				48.0702	62.7211				38.7315	65.5617				39.6186	69.5699
					45.5128	80.2485				47.9456	84.8				48.7068	65.1601				39.3095	67.9403				41.1031	75.3015
					45.9356	81.6915				47.9495	84.8158				49.2252	67.1464				40.4456	72.6156				41.2272	75.7807
					46.3915	83.2474				48.1428	85.5984				50.3624	71.5034				41.9682	78.8815				42.1579	79.3741
					46.7996	84.6403				48.2346	85.97				51.0311	74.0655				42.7416	82.0642				42.2076	79.566
					46.8582	84.8403				48.3223	86.3251				51.6591	76.4716				42.8942	82.6922				42.2747	79.8251
					47.2397	86.1423				48.3287	86.351				52.1797	78.4663				42.9036	82.7309				42.6992	81.4641
					47.2683	86.2399				48.4116	86.6866				52.2212	78.6253				43.01	83.1687				42.7846	81.7938
					47.3855	86.6399				48.4478	86.8332				52.6265	80.1782				43.0656	83.3975				42.9335	82.3687
					47.5368	87.1563				48.5882	87.4016				52.7423	80.6218				43.3087	84.3979				42.9738	82.5243
					47.5904	87.3393				48.8734	88.5563				53.0379	81.7544				43.5944	85.5737				43.1043	83.0282
					47.5957	87.3573				49.0253	89.1713				53.0897	81.9529				43.6117	85.6448				43.2437	83.5664
					47.5963	87.3594				49.0418	89.2381				53.1376	82.1364				43.7947	86.3979				43.642	85.1042
					47.7837	87.999				49.1647	89.7356				53.2634	82.6184				43.7947	86.3979				43.8371	85.8575
					47.8445	88.2065				49.5302	91.2154				53.2634	82.6184				43.8715	86.714				43.9392	86.2517
					47.9128	88.4396									53.3792	83.0621				43.8757	86.7313				44.1798	87.1807
					47.9462	88.5536									53.6687	84.1713				44.1187	87.7313
					48.2737	89.6713									54.034	85.5709				44.2689	88.3494
					48.3302	89.8642									54.0393	85.5912
					48.3422	89.9051
					starting point	22				starting point	27				starting point	31.7				starting point	22.8				starting point	21.6
					total length	29.3				total length	24.7				total length	26.1				total length	24.3				total length	25.9
					factor	3.41297				factor	4.04858				factor	3.83142				factor	4.11523				factor	3.861
					26					27
					Position	Relative position	Distribution	# of puncta		Position	Relative position	Distribution	# of puncta
					22.6527	2.45735	M1	4		19.8009	3.86281	M1	6
					23.3176	4.37349	M2	1		20.8582	7.57263	M2	1
					23.6595	5.35879	M3	3		21.3835	9.41579	M3	2
					26.9078	14.7199	M4	1		22.0618	11.7958	M4	1
					28.4583	19.1882	M5	11		22.2579	12.4839	M5	7
					34.9837	37.9934	M6	21		23.2101	15.8249	M6	15
					36.2491	41.6401				24.906	21.7754
					40.6407	54.296				29.6609	38.4593
					41.2177	55.9588				33.9225	53.4123
					44.7003	65.9951				36.0619	60.919
					45.8047	69.1778				37.9709	67.6172
					45.8479	69.3023				38.9625	71.0965
					46.7162	71.8046				40.1367	75.2165
					46.721	71.8184				40.1523	75.2712
					47.4575	73.9409				40.6557	77.0375
					47.536	74.1671				41.3222	79.3761
					48.1833	76.0326				41.9721	81.6565
					48.7443	77.6493				42.1099	82.14
					49.1492	78.8161				42.2868	82.7607
					49.3009	79.2533				42.6053	83.8782
					49.4098	79.5672				42.6212	83.934
					49.5034	79.8369				42.6929	84.1856
					49.9333	81.0758				42.7805	84.493
					50.0603	81.4418				42.9206	84.9846
					50.4773	82.6435				43.0999	85.6137
					50.4776	82.6444				43.2699	86.2102
					50.544	82.8357				43.4887	86.9779
					50.5814	82.9435				43.7908	88.0379
					50.6497	83.1403				44.5301	90.6319
					50.8546	83.7308				44.5442	90.6814
					51.0472	84.2859
					51.0476	84.287
					51.0987	84.4343
					51.2113	84.7588
					51.3308	85.1032
					51.5693	85.7905
					51.5747	85.8061
					51.7063	86.1853
					51.9426	86.8663
					51.9561	86.9052
					52.3098	87.9245
					starting point	21.8				starting point	18.7
					total length	34.7				total length	28.5
					factor	2.88184				factor	3.50877

## Sheet: fig. 2h_compiled
Control						atg7						atg6
medulla layers	total # of BRP puncta	# of terminals analyzed	mean # of BRP puncta	SEM		medulla layers	total # of BRP puncta	# of terminals analyzed	mean # of BRP puncta	SEM		medulla layers	total # of BRP puncta	# of terminals analyzed	mean # of BRP puncta	SEM
M6	181	22	8.22727	0.703071		M6	384	30	12.8	0.841132		M6	343	27	12.7037	0.841132
M5	123	22	5.59091	0.670775		M5	254	30	8.46667	0.599937		M5	236	27	8.74074	0.599937
M4	42	22	1.90909	0.485028		M4	84	30	2.8	0.486713		M4	98	27	3.62963	0.486713
M3	55	22	2.5	0.714163		M3	91	30	3.03333	0.548194		M3	114	27	4.22222	0.548194
M2	20	22	0.909091	0.365289		M2	43	30	1.43333	0.589379		M2	62	27	2.2963	0.589379
M1	31	22	1.40909	0.457395		M1	115	30	3.83333	0.803863		M1	146	27	5.40741	0.803863

## Sheet: fig. 3d
optic lobe #	Control	Atg6	Atg18
1	135	155	159
2	139	179	173
3	121	201	129
4	120	165	156
5	132	174	168
6	141	206	169
7	133	166	166
8	115	155	155
9	126	176	141
10	132	187	176

[truncated: 22 more sheets: fig. 3g, fig. 5g, fig. 6h, fig. 6j, fig. 6k, fig. 7b, fig. 7c, fig. 7d, Supplementary figure 1e, Supplementary figure 2d, Supplementary figure 2f and 2g, Supplementary figure 2i, Supplementary figure 3b, Supplementary figure 4b, Supplementary figure 4d, Supplementary fig. 4h, Supplementary figure 4l, Supplementary figure 5b, Supplementary figure 7b and 7c, Supplementary figure 7e …]
